# Supplementary material for: Genome-wide analysis of genomic alterations induced by oxidative DNA damage in yeast
Source: Nucleic Acids Res. 2019 Jan 22;47(7):3521–35. doi: 10.1093/nar/gkz027 (PMC6468167; doi:10.1093/nar/gkz027)
Supplement: Supplementary Data [file gkz027_supplemental_files.zip]

Archive with 10 entries (10 files):
- Dataset S1.xlsx
- Dataset S2.xlsx
- Dataset S3.xlsx
- Dataset S4.xlsx
- Dataset S5.xlsx
- Dataset S6.xlsx
- Dataset S7.xlsx
- Dataset S8.xlsx
- Dataset S9.xlsx
- Supp. Info. 12.11.18.pdf
