# Supplementary material for: Genome-wide analysis of genomic alterations induced by oxidative DNA damage in yeast
Source: Nucleic Acids Res. 2019 Jan 22;47(7):3521–35. doi: 10.1093/nar/gkz027 (PMC6468167; doi:10.1093/nar/gkz027)
Supplement: Supplementary Data [file gkz027_supplemental_files.zip › Dataset S1.xlsx]

## Sheet: Dataset S1
Dataset S1. Classes of H2O2-induced LOH events in sectored colonies resulting from treating G1-synchronized JSC25-1 cells.
Class																											Number of events
Class A																											Selected	Non-selected
			a		b
A1	1																										0	1
SCB
	2
A2	1																										0	6
SCB
	2
			a		b
Class B
			a		b
B1	1																										0	7
DSCB
	2
			a		b
			a		b
B2	1																										0	7
DSCB
	2
			a		b
Class C
			a				c
C1	1																										0	4
DSCB
	2
			a		b
			a		b
C2	1																										0	4
DSCB
	2
			a				c
			a				c
C3	1																										0	4
DSCB
	2
					b		c
					b		c
C4	1																										0	5
DSCB
	2
			a				c
Class D
			a				c
D1	1																										0	3
DSCB
	2
					b				d
					b				d
D2	1																										0	3
DSCB
	2
			a				c
			a						d
D3	1																										0	4
DSCB
	2
					b		c
					b		c
D4	1																										0	6
DSCB
	2
			a						d
ClassE
			a						d
E1	1																										0	0
DSCB
	2
			a		b		c				e
			a				c		e				f
E2	1																										0	1
DSCB
	2
					b						d
			a				c		d		e
E3	1																										0	1
DSCB
	2
			a		b				d		e
					b		c		d		e
E4	1																										0	1
DSCB
	2
			a				c		d				f
Class F
			a		b		c
F1	1																										0	1
DSCB
	2
					b				d
F2	1																										0	1
DSCB
	2
			a				c				e
Class G
			a
G1	1																										0	2
Simple CO
	2
			a
			a
G2	1																										11	1
Simple CO
	2
			a
					b
G3	1																										0	1
SCB
	2
			a
			a
G4	1																										6	1
SCB
	2
					b
					b
G5	1																										4	0
SCB
	2
			a
Class H
			a		b
H1	1																										0	2
DSCB
	2
					b
			a		b
H2	1																										3	1
DSCB
	2
			a
			a
H3	1																										5	1
DSCB
	2
					b		c
			a
H4	1																										3	1
DSCB
	2
			a		b		c
			a		b		c
H5	1																										1	1
DSCB
	2
			a
			a				c		d
H6	1																										1	0
DSCB
	2
					b
									d
H7	1																										0	1
DSCB
	2
			a		b		c
			a
H8	1																										10	4
DSCB
	2
					b		c		d
					b		c		d
H9	1																										6	1
DSCB
	2
			a
			a
H10	1																										3	1
DSCB
	2
			a		b
					b		c
H11	1																										4	1
DSCB
	2
			a
			a				c
H12	1																										3	0
DSCB
	2
					b
					b
H13	1																										1	1
DSCB
	2
			a				c
Class I
			a		b				d		e		f
I1	1																										1	1
DSCB
	2
							c
							c
I2	1																										1	0
DSCB
	2
			a		b				d
			a		b				d
I3	1																										2	1
DSCB
	2
							c
			a				c		d		e		f
I4	1																										1	0
DSCB
	2
					b
			a				c				e
I5	1																										1	0
DSCB
	2
					b				d		e
			a				c		d
I6	1																										1	0
DSCB
	2
					b		c				e
					b		c		d
I7	1																										0	1
DSCB
	2
			a								e		f
Class J
			a		b		c
J1	1																										0	1
DSCB
	2
					b
							c
J2	1																										1	0
DSCB
	2
			a		b				d		e
					b
J3																											1	0
DSCB
			a		b		c		d		e		f		g		h
Class K
			a		b			c		d		e		f
K1	1																										0	1
DSCB						247 kb
	2
			a
			a		b
K2	1																										1	0
Simple CO					117kb
	2
			a			c		d
			a					c		d		e		f
K3	1																										0	0
DSCB						235 kb
	2
			a		b
			a											f
K4	1																										0	1
DSCB								136 kb
	2
					b		c			d		e		f
									d					f		g
K5	1																										0	1
DSCB												83 kb
	2
			a		b		c				e
			a		b		c							f
K6	1																										0	1
DSCB								16 kb
	2
			a							d		e		f
					b		c		d
K7	1																										1	0
DSCB										121 kb
	2
			a									e		f
					b							e		f
K8	1																										1	0
DSCB										121 kb
	2
			a				c		d
Class L
L1	1																										0	1
SCB
	2
			a
L2	1																										0	3
SCB
	2
			a
Class M
			a
M1	1																										0	2
	2
				b			c
			a
M2	1																										0	1
	2
			a
			a			c
M3	1																										0	1
	2
			a		b
							a
M4	1																										0	1
	2
			a
M5	1																										0	1
	2
					c
M6	1																										0	1
	2
		a		b
Total number																											73	97
As described in the text, each pair of lines represens one type of sectored colony with each line representing one sector. The green, red, and white segments signify heterozygous SNPs, homozygous SNPs derived from W303-1A, and homozygous SNPs from YJM789, respectively. The different classes are discussed in the Supplemental Materials and Methods. "Selected Events" are those recombination events s…
