# Supplementary material for: Genome-wide analysis of genomic alterations induced by oxidative DNA damage in yeast
Source: Nucleic Acids Res. 2019 Jan 22;47(7):3521–35. doi: 10.1093/nar/gkz027 (PMC6468167; doi:10.1093/nar/gkz027)
Supplement: Supplementary Data [file gkz027_supplemental_files.zip › Dataset S2.xlsx]

## Sheet: Dataset S2
Dataset S2. Selected reciprocal crossover events on chrIV in sectored colonies from H2O2 treated JSC25-1 cells
Sectored colony	Event class*	Line number		Transition label	Markers flanking transitions		Coordinates of LOH event		Window size	Min tract (bp)	Max tract (bp)	Tract size (bp)
		Red sector	White sector		Left	Right	Left	Right
HO-20-1	I4	1	2	a	687916	688339	687916	709597	21681	20658	21681	21169.5
				b	690515	690670
				c	693241	693968
				d	694068	694573
				e	700759	701164
				f	708997	709597
HO-20-2	H2	1	2	a	1470054	1470765	1470054	1480252	10198	8745	10198	9471.5
				b	1479510	1480252
HO-20-3	G5	1	2	a	1264102	1264435	1264102	1271739	7637	6547	7637	7092
				b	1270982	1271739
HO-20-4	H3	1	2	a	1240303	1241971	1240303	1250136	9833	7232	9833	8532.5
				b	1247684	1248141
				c	1249203	1250136
HO-20-5	G2	1	2	a	1082836	1142607	1082836	1142607	59771	0	59771	29885.5
HO-20-6	I5	1	2	a	1145127	1146075	1145127	1216161	71034	44107	71034	57570.5
				b	1148709	1149753
				c	1153949	1156033
				d	1161545	1171413
				e	1190182	1216161
HO-20-7	G2	1	2	a	1190182	1216161	1190182	1216161	25979	0	25979	12989.5
HO-20-8	H10	1	2	a	1147563	1147830	1147563	1156033	8470	6119	8470	7294.5
				b	1153949	1156033
HO-20-9	H3	1	2	a	1181603	1181992	1181603	1216161	34558	8190	34558	21374
				b	1182080	1184586
				c	1190182	1216161
HO-20-10	H8	1	2	a	1303169	1303553	1303169	1324027	20858	20296	20858	20577
				b	1309753	1310149
				c	1314826	1315889
				d	1323849	1324027
HO-20-11	H8	1	2	a	1403128	1403625	1403128	1414470	11342	7595	11342	9468.5
				b	1406996	1407474
				c	1409449	1409828
				d	1411220	1414470
HO-20-12	K2	1	2	a	1066149	1066867	1066149	1142607	76458	12748	76458	44603
				b	1079615	1142607
				c	1220386	1221462
				d	1221462	1225482
HO-20-13	H12	1	2	a	1499476	1500929	1499476	1512294	12818	9467	12818	11142.5
				b	1504934	1505377
				c	1510396	1512294
HO-20-14	H8	1	2	a	1461544	1462070	1461544	1472810	11266	10247	11266	10756.5
				b	1468918	1469252
				c	1470765	1471209
				d	1472317	1472810
HO-20-15	H2	1	2	a	1182080	1184586	1182080	1216161	34081	5596	34081	19838.5
				b	1184758	1185622
				c	1185793	1187255
				d	1190182	1216161
HO-20-16	K8	1	2	a	1143034	1143478	1143034	1156033	12999	10471	12999	11735
				b	1148058	1148418
				c	1149478	1150333
				d	1153949	1156033
				e	1388991	1391336
				f	1394070	1397989
HO-20-17	H4	1	2	a	1456265	1456694	1456265	1469732	13467	12793	13467	13130
				b	1464661	1465171
				c	1469487	1469732
HO-20-18	H10	1	2	a	1349668	1353975	1349668	1365816	16148	4786	16148	13309.5
				b	1358761	1361012
				c	1364446	1365816
HO-20-19	G5	1	2	a	1190182	1216161	1190182	1219699	29517	1627	29517	15572
				b	1217788	1219699
HO-20-20	J2	1	2	a	1502531	1502811	1502531	1507520	4989	4251	4989	4620
				b	1503279	1503572
				c	1505988	1506967
				d	1507062	1507520
HO-20-21	H3	1	2	a	1046711	1053213	1046711	1143034	96323	11858	96323	54090.5
				b	1054702	1057511
				c	1065071	1143034
HO-20-22	H13	1	2	a	1275710	1277206	1275710	1292325	16615	12747	16615	14681
				b	1277206	1278598
				c	1289953	1292325
HO-20-25	H8	1	2	a	930041	930998	930041	1036052	106011	86597	106011	96304
				b	962530	963726
				c	995883	996527
				d	1017595	1036052
HO-20-26	H8	1	2	a	958376	959272	958376	969944	11568	9179	11568	10373.5
				b	960043	961833
				c	962530	965740
				d	968451	969944
HO-20-27	G4	1	2	a	825290	826448	825290	833159	7869	6382	7869	7125.5
				b	832830	833159
HO-20-28	I3	1	2	a	755533	759928	755533	770295	14762	8095	14762	11428.5
				b	760133	761321
				c	763069	764673
				d	768023	770295
HO-20-29	H5	1	2	a	640958	641270	640958	654766	13808	11310	13808	12559
				b	652580	654766
HO-20-30	H11	1	2	a	625236	628829	625236	656947	31711	26646	31711	29178.5
				b	630883	633870
				c	655475	656947
HO-20-31	K7	1	2	a	802606	802810	802606	825290	22684	20410	22684	21547
				b	811021	812466
				c	823220	825290
				d	955278	955816
				e	956710	957170
				f	957480	957718
HO-20-32	G2	1	2	a	844164	845377	844164	845377	1213	0	1213	606.5
HO-20-33	I6	1	2	a	732258	733517	732258	750033	17775	16308	17775	17041.5
				b	741160	742893
				c	744424	746542
				d	747660	749244
				e	749825	750033
HO-20-34	H6	1	2	a	947163	947204	947163	968451	21288	19818	21288	20553
				b	953272	955154
				c	960710	961833
				d	967022	968451
HO-20-35	H12	1	2	a	641771	642135	641771	654766	12995	12030	12995	12512.5
				b	652189	652580
				c	654165	654766
HO-20-36	H8	1	2	a	553420	553574	553420	571428	18008	17272	18008	17640
				b	557148	557886
				c	567308	567792
				d	570846	571428
HO-20-37	H12	1	2	a	778285	778401	778285	802606	24321	17760	24321	21040.5
				b	781765	782396
				c	796161	802606
HO-20-38	H8	1	2	a	667844	668462	667844	677821	9977	8765	9977	9371
				b	669050	669986
				c	671365	672120
				d	677227	677821
HO-20-39	G2	1	2	a	1089446	1111969	1089446	1111969	22523	0	22523	11261.5
HO-20-40	H11	1	2	a	1040924	1044648	1040924	1065071	24147	14796	24147	19471.5
				b	1053783	1053931
				c	1059444	1065071
HO-20-41	G2	1	2	a	1111969	1142607	1111969	1142607	30638	0	30638	15319
HO-20-42	G4	1	2	a	1161545	1171413	1161545	1181603	20058	6919	20058	13488.5
				b	1172990	1173605
				c	1178332	1181603
HO-20-43	H8	1	2	a	1368605	1369831	1368605	1374571	5966	4415	5966	5190.5
				b	1369831	1370985
				c	1372403	1373752
				d	1374246	1374571
HO-20-44	H8	1	2	a	895029	907253	895029	918591	23562	6797	23562	15179.5
				b	907253	909432
				c	913186	913818
				d	914050	918591
HO-20-45	G4	1	2	a	808315	809854	808315	843574	35259	33257	35259	34258
				b	843111	843574
HO-20-46	H8	1	2	a	1468766	1469252	1468766	1487423	18657	16839	18657	17748
				b	1472317	1472810
				c	1474548	1476319
				d	1486091	1487423
HO-20-47	H9	1	2	a	1258949	1259585	1258949	1266671	7722	5284	7722	6503
				b	1261433	1262273
				c	1263246	1264726
				d	1264869	1266671
HO-0.5-1	G5	1	2	a	1010105	1011921	1010105	1036164	26059	5674	26059	15866.5
				b	1017595	1036164
HO-0.5-2	H4	1	2	a	710116	710448	710116	713318	3202	2356	3202	2779
				b	711514	711895
				c	712804	713318
HO-0.5-3	H11	1	2	a	922159	926972	922159	937860	15701	9498	15701	12599.5
				b	926972	928099
				c	935719	935948
				d	936470	937860
HO-0.5-4	H9	1	2	a	1287823	1289797	1287823	1297053	9230	6229	9230	7729.5
				b	1290703	1291657
				c	1296026	1297053
HO-0.5-5	G4	1	2	a	909432	911910	909432	917134	7702	2140	7702	4921
				b	914050	917134
HO-0.5-6	H9	1	2	a	609891	611042	609891	620093	10202	8128	10202	9165
				b	615804	616155
				c	616610	617827
				d	619170	620093
HO-0.5-7	J3	1	2	a	639208	639635	639208	662755	23547	21709	23547	22628
				b	640034	640958
				c	641771	642135
				d	644066	651514
				e	652580	654766
				f	655475	656335
				g	659389	659850
				h	661344	662755
HO-0.5-8	H9	1	2	a	963895	965740	963895	974614	10719	8039	10719	9379
				b	968451	969944
				c	969944	970231
				d	973779	974614
HO-0.5-9	G4	1	2	a	725453	726748	725453	753844	28391	25323	28391	26857
				b	752071	753844
HO-0.5-10	H3	1	2	a	684381	684999	684381	693746	9365	8339	9365	8852
				b	692306	692641
				c	693338	693746
HO-0.5-11	G4	1	2	a	1261433	1262162	1261433	1279018	17585	15196	17585	16390.5
				b	1277358	1279018
HO-0.5-12	G2	1	2	a	1082836	1142607	1082836	1142607	59771	0	59771	29885.5
HO-0.5-13	H3	1	2	a	1186611	1187255	1186611	1216161	29550	2927	29550	16238.5
				b	1187398	1189481
				c	1190182	1216161
HO-0.5-14	H9	1	2	a	1314892	1315889	1314892	1333780	18888	17704	18888	18296
				b	1318998	1319240
				c	1326862	1327684
				d	1333593	1333780
HO-0.5-15	H10	1	2	a	1392166	1394070	1392166	1397989	5823	0	5823	2911.5
				b	1394070	1397989
HO-0.5-16	G2	1	2	a	1190182	1216211	1190182	1216211	26029	0	26029	13014.5
HO-0.5-17	H9	1	2	a	1421602	1421953	1421602	1428036	6434	4237	6434	5335.5
				b	1423115	1423478
				c	1424219	1424609
				d	1426190	1428036
HO-0.5-18	G2	1	2	a	1079615	1142607	1079615	1142607	62992	0	62992	31496
HO-0.5-19	G2	1	2	a	1082836	1142607	1082836	1142607	59771	0	59771	29885.5
HO-0.5-20	H6			a	1221462	1225482	1221462	1235569	14107	0	14107	7053.5
				b	1231783	1235569
HO-0.5-21	G2	1	2	a	1082836	1142607	1082836	1142607	59771	0	59771	29885.5
HO-0.5-22	G2	1	2	a	1071758	1077836	1071758	1077836	6078	0	6078	3039
HO-0.5-23	H2	1	2	a	1346791	1353975	1346791	1358761	11970	3622	11970	7796
				b	1357597	1358761
HO-0.5-24	I2	1	2	a	1017595	1036052	1017595	1051325	33730	10981	33730	22355.5
				b	1037190	1039370
				c	1040924	1044556
				d	1047033	1051325
HO-0.5-25	I1	1	2	a	907253	911910	907253	920613	13360	6681	13360	10020.5
				b	912560	913186
				c	914050	917134
				d	918591	920613
HO-0.5-26	H11	1	2	a	1040924	1044556	1040924	1051325	10401	2477	10401	6439
				b	1044648	1046711
				c	1047033	1051325
HO-0.5-27	I3	1	2	a	1380606	1385030	1380606	1394070	13464	6587	13464	10025.5
				b	1387294	1388991
				c	1388991	1391336
				d	1391617	1394070
HO-0.5-28	G5	1	2	a	1497195	1497660	1497195	1504918	7723	6096	7723	6909.5
				b	1503756	1504918
* Coordinates associated with the selected crossovers on chromosome IV shown in Dataset S1. Letters in Column E match with the letters shown in Dataset S1. Columns F and G show the SGD coordinates flanking each transition. To clculate the window size for conversion events with multiple transition, we subtracted the left coordinate of the leftmost transition from the right coordinate of the rightm…
