# Supplementary material for: Genome-wide analysis of genomic alterations induced by oxidative DNA damage in yeast
Source: Nucleic Acids Res. 2019 Jan 22;47(7):3521–35. doi: 10.1093/nar/gkz027 (PMC6468167; doi:10.1093/nar/gkz027)
Supplement: Supplementary Data [file gkz027_supplemental_files.zip › Dataset S3.xlsx]

## Sheet: Dataset S3
Dataset S3. Unselected LOH events in sectored colonies from H2O2-treated JSC25-1 cells
Sector	Chromosome	Event #	Event type	Event class	Line number		Transition label	Markers flanking transitions		Coordinates of LOH event		Window size (kb)	Conversion tracts (kb)
					White sector	Red sector		Left	Right	Left	Right		Min tract	Max tract	Ttract size
HO-20-12	IV	1	CON	C3	2	1	a	822211	822558	822211	831783	9572	5009	9572	7290.5
							b	823220	825290
							c	827567	831783
		2	CO	G2	2	1	a	1065071	1143034	1065071	1143034	77963	0	77963	38981.5
		3	CON	A2	2	1	a	1220689	1221462	1220689	1231783	11094	0	11094	5547
							b	1221462	1231783
	VI	1	CON	D4	2	1	a	168654	170493	168654	191893	23239	21258	23239	22248.5
							b	170493	171481
							c	189839	191751
							d	191751	191893
	IX	1	CON	D1	1	2	a	132892	136341	132892	148581	15689	10104	15689	12896.5
							b	136341	138440
							c	142673	143399
							d	146445	148581
	XII	1	CON	C1	1	2	a	155968	161231	155968	198626	42658	14308	42658	28483
							b	174666	175539
							c	175539	198626
		2	CON	C1	2	1	a	824586	824964	824586	836470	11884	10220	11884	11052
							b	830941	831780
							c	835184	836470
	XIII	1	Short terminal LOH	M1	1	2	a	889089	892242
							b	898011	906228
							c	906664	907424
HO-20-13	IV	1	CON	B1	1	2	a	654997	661123	654997	671193	16196	5022	16196	10609
							b	666145	671193
		2	CON	C3	2	1	a	1240532	1248141	1240532	1251670	11138	2034	11138	6586
							b	1248141	1249203
							c	1250175	1251670
		3	Short terminal LOH	M1	1	2	a	1498545	1500726
							b	1503756	1505417
							c	1505789	1508563
	VI	1	CON	D1	1	2	a	162595	162854	162595	174931	12336	10031	12336	11183.5
							b	163429	168203
							c	170493	172885
							d	172885	174931
	VIII	1	Short terminal LOH	M2	1	2	a	13263	13887
							b	13263	17106
	XI	1	Short terminal LOH	M3	1	2	a	8882	12190
							b	12806	13098
							c	15265	26696
							d	30912	34433
		2	CON	C4	2	1	a	167771	169338	167771	182483	14712	8206	14712	11459
							b	169338	173699
							c	177544	182483
		3	CON	C2	1	2	a	634328	638043	634328	642427	8099	2465	8099	5282
							b	638043	640123
							c	640508	642427
	XIII	1	BIR	L1			a	55088	75852	55088	75852	20764
	XV	1	CO	G1	2	1	a	189602	194946	189602	194946	5344	0	5344	2672
		2	CO	H7	2	1	a	255004	259599	255004	294541	39537	34567	39537	37052
							b	276667	277279
							c	293188	294166
							d	294166	294541
	XVI	1	CON	C2	2	1	a	591355	624223	591355	631816	40461	3188	40461	21824.5
							b	626359	627411
							c	627411	631816
HO-20-14	IV	1	CON	C4	2	1	a	23785	24733	23785	37025	13240	8508	13240	10874
							b	28786	31400
							c	33241	37025
		2	CON	E3	2	1	a	961833	966213	961833	995822	33989	38252	33989	31187
							b	974614	975687
							c	976249	977752
							d	994598	995822
							e	1004465	1007582
		3	CO	H8	2	1	a	1461046	1462070	1461046	1473819	12773	9372	12773	11072.5
							b	1468701	1469252
							c	1469944	1471442
							d	1471442	1473819
	VII	1	CON	B1	1	2	a	138004	142392	138004	145752	7748	2164	7748	4956
							b	144556	145752
		2	CON	A2	1	2	a	225752	231705	225752	246452	20700	12413	20700	16556.5
							b	244118	246452
		3	CON	A2	1	2	a	366314	367688	366314	372214	5900	1903	5900	3901.5
							b	369591	372214
	VIII	1	CON	D4	1	2	a	405293	413302	405293	426296	21003	9681	21003	15342
							b	414955	419440
							c	419608	422983
							d	422983	426296
	XIII	1	CO	K1	2	1	a	392559	396581	392559	401920	9361	4838	9361	7099.5
							b	401419	401920
							c	648322	649386
							d	652173	653287
							e	665714	667443
							f	667753	669459
	XVI	1	CO	G3	1	1	a	487190	488680	487190	501309	14119	10694	14119	12406.5
							b	499374	501309
HO-20-15		2	CON	B2	1	2	a	124170	124574	124170	143812	19642	11131	19642	15386.5
							b	135705	143812
	II	1	CO	J2	1	2	a	377749	380895	377749	396126	18377	14019	18377	16198
							b	386184	386901
							c	394914	396126
	IV	1	CON	C2	1	2	a	471247	483323	471247	498001	26754	11860	26754	19307
							b	485657	495183
							c	495183	498001
		2	CON	D4	1	2	a	948905	949782	948905	966937	18032	16431	18032	17231.5
							b	952255	955278
							c	961833	966213
							d	966213	966937
		3	CO	H2	2	1	a	1181603	1184586	1181603	1217163	35560	5596	35560	20578
							b	1190182	1217163
	VI	1	Short terminal LOH	M4	1	2	a	258389	259494	258389		#VALUE!		#VALUE!
	VII	1	CON	D3	2	1	a	872239	874459	872239	924890	52651	47540	52651	50095.5
							b	882689	885179
							c	919408	921999
							d	921999	924890
	XIII	1	CON	C4	1	2	a	135157	136651	135157	148709	13552	8108	13552	10830
							b	141309	141865
							c	144759	148709
HO-20-18	IV	1	CON	B2	1	2	a	732258	736646	732258	742893	10635	2012	10635	6323.5
							b	738658	742893
		2	CO	H10	2	1	a	1346232	1354259	1346232	1365816	19584	0	19584	9792
							b	1354259	1365816
	V	1	CON	B1	1	2	a	183567	187825	183567	201569	18002	4887	18002	11444.5
							b	192712	201569
	VIII	1	CON	B2	1	2	a	332296	336399	332296	339753	7457	1984	7457	4720.5
							b	338383	339753
		2	CO	H4	2	1	a	462813	463308	462813	468924	6111	2823	6111	4467
							b	464621	465068
							c	466131	468924
	IX	1	CON	E4	1	2	a	236609	238996	236609	258343	21734	17634	21734	19684
							b	240316	243467
							c	245817	246577
							d	247953	251545
							e	252337	256630
							f	256630	258343
	X	1	BIR	L2	1	2	a	709994	718414	709994	718414	8420
	XI	1	CON	A2	2	1	a	478671	483033	478671	495162	16491	4229	16491	10360
							b	487262	495162
	XIII	1	CON	D4	1	2	a	693339	697452	693339	731563	38224	30298	38224	34261
							b	698182	698576
							c	724421	726404
							d	727750	731563
	XV	1	CON	B1	1	2	a	1002306	1018892	1002306	1022697	20391	556	20391	10473.5
							b	1019448	1022697
HO-20-21	I	1	CON	C1	1	2	a	170547	175339	170547	184217	13670	6511	13670	10090.5
							b	178126	178812
							c	181850	184217
	IV	1	CO	H1	1	2	a	403497	407537	403497	420543	17046	9463	17046	13254.5
							b	417000	420543
		2	CO	H3	2	1	a	1046711	1053213	1046711	1143034	96323	11858	96323	54090.5
							b	1054702	1057511
							c	1065071	1143034
	XII	1	BIR	L2	2	1		447537	490725
HO-20-22	IV	1	CO	H13	2	1	a	1275710	1277206	1275710	1292325	16615	12747	16615	14681
							b	1277206	1278598
							c	1289953	1292325
	V	1	CO	G1	2	1	a	78080	80291	78080	80291	2211	0	2211	1105.5
	VI	1	CON	C3	2	1	a	228484	231253	228484	245480	16996	8175	16996	12585.5
							b	234669	235296
							c	239428	245480
	XI	1	CON	D1	2	1	a	411382	420773	411382	439042	27660	17463	27660	22561.5
							b	420773	425681
							c	425681	431039
							d	438236	439042
	XII	1	Short terminal LOH	M5	1	2	a	33099	35225	33099	35225	2126		2126
		2	CO	H8	2	1	a	563176	567945	563176	582496	19320	8156	19320	13738
							b	576101	582496
							c	813338	814325
							d	820274	820792
							e	836470	839641
	XIII	1	CON	E2	2	1	a	442903	444286	442903	491095	48192	41413	48192	44802.5
							b	445914	446561
							c	448764	453673
							d	460771	461194
							e	463078	464017
							f	485699	491095
		2	CON	B2	2	1	a	517878	522105	517878	531087	13209	4730	13209	8969.5
							b	526835	531087
	XV	1	CON	D2	2	1	a	798194	799316	798194	811564	13370	11450	13370	12410
							b	804133	805091
							c	805886	807324
							d	810766	811564
HO-20-25	II	1	CO	I7	2	1	a	514070	516325	514070	554558	40488	38042	40488	39265
							b	516325	517612
							c	525214	525473
							d	529533	529845
							e	546471	546914
							f	554367	554558
	IV	1	CON	F1	2	1	a	458195	469765	458195	495183	36988	15892	36988	26440
							b	471247	483323
							c	485657	495183
		2	CO	H8	2	1	a	929842	932198	929842	1028494	98652	85397	98652	92024.5
							b	962530	966213
							c	995883	996725
							d	1017595	1028494
	V	1	CON	C1	1	2	a	532657	534706	532657	547603	14946	7249	14946	11097.5
							b	540335	541057
							c	541955	547603
	VI	1	CON	A2	2	1	a	199349	205004	199349	212097	12748	3403	12748	8075.5
							b	208407	212097
	VIII	1	BIR	L2	1	2		379244	379498
	X	1	CON	K4	2	1	a	247875	248797	247875	396462	6610	5688	9064	7376
							b	253422	254057
							c	254485	256939
							d	391799	392559
							e	395334	396462
							f	405977	410050
		2	CON	C4	1	2	a	641794	644078	641794	648412	6618	2399	6618	4508.5
							b	644078	644529
							c	646477	648412
	XI	1	CON	A2	1	2	a	230076	257395	230076	262404	32328	2524	32328	17426
							b	259919	262404
	XII	1	CO	I1	2	1	a	221381	221657	221381	246304	24923	23325	24923	24124
							b	221657	226427
							c	228409	234166
							d	234494	235321
							e	240148	240616
							f	244982	246304
	XIV	1	CON	C4	2	1	a	342907	347468	342907	360416	17509	11669	17509	14589
							b	351704	353555
							c	359137	360416
	XV	1	CON	D3	1	2	a	155085	155984	155085	170874	15789	12307	15789	14048
							b	159049	160675
							c	162339	166122
							d	168291	170874
HO-20-26	IV	1	CO	H8	2	1	a	958304	959272	958304	969944	11640	9179	11640	10409.5
							b	960043	961833
							c	961833	966213
							d	968451	969944
	XV	1	CON	D4	1	2	a	679030	683083	679030	697363	18333	12136	18333	15234.5
							b	687305	688413
							c	692290	692802
							d	695219	697363
HO-20-27	I	1	Short terminal LOH	M6	1	2	a	11599	28491
							b	28735	31007
							c	40369	41791
	IV	1	CO	G4	2	1	a	825290	827521	825290	833758	8468	5165	8468	6816.5
							b	832686	833758
	V	1	CON	B1	1	2	a	541955	547603	541955	554275	12320	6601	12320	9460.5
							b	554204	554275
	XIII	1	CON	D3	1	2	a	455528	456504	455528	491095	35567	29195	35567	32381
							b	465532	467981
							c	470798	473159
							d	485699	491095
	XV	1	CON	C2	1	2	a	412925	415548	412925	438152	25227	20931	25227	23079
							b	417789	418518
							c	436479	438152
		2	CO	K5	2	1	a	748725	752052	748725	857946	109221	103242	109221	106232
							b	754568	755005
							c	759398	761309
							d	764511	765128
							e	765128	779909
							g	854877	855294
							h	855294	857946
	XVI	1	CON	K6	2	1	a	832825	834337	832825	860191	27366	9648	27366	18507
							b	836993	840743
							c	843985	860191
							d	866251	869268
							e	869268	870657
							f	873483	874059
HO-20-28	IV	1	CO	I3	2	1	a	755087	760133	755087	770338	15251	7288	15251	11269.5
							b	760133	764830
							c	762882	764830
							d	767421	770338
	VII	1	CON	D4	2	1	a	324640	336781	324640	351054	26414	10787	26414	18600.5
							b	338942	341272
							c	341272	347568
							d	347568	351054
	XI	1	CON	F2	2	1	a	105100	112922	105100	216558	111458	103022	111458	107240
							b	131532	133462
							c	134194	137237
							d	137237	145907
							e	215944	216558
HO-20-29	IV	1	CON	D3	1	2	a	381694	384587	381694	409672	27978	23864	27978	25921
							b	390147	392443
							c	410349	413580
							d	408451	409672
		2	CO	H5	2	1	a	640034	641270	640034	654997	14963	12039	14963	13501
							b	641493	642677
							c	653309	654997
	VII	1	CON	C3	2	1	a	102947	105720	102947	133933	30986	27919	30986	29452.5
							b	110000	110075
							c	133639	133933
	X	1	CON	B1	1	2	a	112974	114165	112974	130158	17184	11115	17184	14149.5
							b	125280	130158
	XI	1	CON	B2	1	2	a	230076	257395	230076	269157	39081	7447	39081	23264
							b	264842	269157
	XV	1	CON	B2	1	2	a	779120	779909	779120	790668	11548	5129	11548	8338.5
							b	785038	790668
HO-20-30	IV	1	CO	H11	2	1	a	624148	628588	624148	634989	10841	4051	10841	7446
							b	632639	634989
	IX	1	CON	B2	1	2	a	216311	217444	216311	222296	5985	1727	5985	3856
							b	219171	222296
		2	CON	B1	1	2	a	284279	284566	284279	285216	937	481	937	709
							b	285047	285216
	X	1	CON	D2	1	2	a	326404	327833	326404	341404	15000	11595	15000	13297.5
							b	329983	330173
							c	337371	338150
							d	339428	341404
HO-20-31	IV	1	CO	H9	2	1	a	802810	807903	802810	827521	24711	17387	24711	21049
							b	810688	813746
							c	823220	825290
							d	825290	827521
		2	CON	A1	1	2	a	946882	948905	946882	958304	11422	8422	11422	9922
							b	957327	958304
	IX	1	CO	H1	1	2	a	117444	130244	117444	130244	12800		12800	6400
	X	1	CON	D2	1	2	a	233906	234292	233906	252375	18469	16019	18469	17244
							b	238951	240065
							c	242937	244592
							d	250311	252375
As in Dataset 2, we show the coordinates associated with recombination events in sectored colonies. In this dataset, we show the events that were not selected. In Column D, the events are designated CON (conversion unassociated with a crossover), CO (crossover), BIR (break-induced replication), and "short terminal LOH" (discussed in the main text). CON events are in red or blue font, depending on…
