# Supplementary material for: Genome-wide analysis of genomic alterations induced by oxidative DNA damage in yeast
Source: Nucleic Acids Res. 2019 Jan 22;47(7):3521–35. doi: 10.1093/nar/gkz027 (PMC6468167; doi:10.1093/nar/gkz027)
Supplement: Supplementary Data [file gkz027_supplemental_files.zip › Dataset S4.xlsx]

## Sheet: Sheet1
Dataset S4. Depiction of classes of LOH events (not including in/dels) induced by H2O2 in unsectored colonies (HOS1-HOS30) of strain JSC25-1
Class																	Number
			a
a1																	11
			a
a2																	12
			a
a3																	21
			a
a4																	21
			a
a5																	2
			a
a6																	5
			a		b
b1																	110
			a		b
b2																	98
			a		b
c1																	2
			a		b
d1																	5
			a		b
d2																	2
			a		b
d3																	5
			a		b
d4																	6
			a		b		c
d5																	1
			a		b		c
d6																	1
			a		b		c
d7																	3
			a		b		c
d8																	1
			a		b		c
d9																	1
			a		b		c
d10																	1
			a		b		c
d11																	1
			a		b		c		d
d12																	1
			a		b		c		d
d13																	1
			a		b		c		d		e
d14																	1
			a		b		c		d		e
d15																	1
			a		b		c		d		e
d16																	1
			a		b		c		d		e		f
d17																	1
			a		b		c		d
e1																	9
			a		b		c		d
e2																	5
			a		b		c		d
e3																	1
			a		b		c		d		e		f
e4																	1
Total																	331
In these depictions, heterozygous regions are shown in green, regions homozygous for W303a-derived SNPs are shown in red, and regions homozygous for YJM789-derived SNPs are shown in black. The SGD coordinates for the transitions are given in Dataset S5. The Classes a1-a4 have the patterns expected for a crossover or BIR event. Classes b1 and b2 have the patterns expected for a gene conversion eve…
