# Supplementary material for: Genome-wide analysis of genomic alterations induced by oxidative DNA damage in yeast
Source: Nucleic Acids Res. 2019 Jan 22;47(7):3521–35. doi: 10.1093/nar/gkz027 (PMC6468167; doi:10.1093/nar/gkz027)
Supplement: Supplementary Data [file gkz027_supplemental_files.zip › Dataset S5.xlsx]

## Sheet: Dataset S5
Dataset S5. SGD coordinates for transitions of LOH events in unsectored colonies of JSC25-1 after multiple cycles of treatment with H2O2.
Colony name	Chromosome	Event type	LOH class	Transition lable	Markers flanking transitions		Coordinates of LOH event		Window size (bp)	Min tract (bp)	Max tract (bp)	Tract size (bp)
					Left	Right	Left	Right
HOS1	IV	CON	b2	a	713597	714477	713597	717826	4229	2864	4229	3546.5
				b	716461	717826
	IV	CON	b2	a	1337696	1338347	1337696	1339571	1875	1388	1875	1631.5
				b	1339084	1339571
	IV	CO/BIR	a4	a	1475382	1476496	1465939	1485939	20000
	VI	CON	b2	a	163429	164864	163429	191415	27986	26410	27986	27198
				b	189839	191415
	XI	CO/BIR	a1	a	146645	152732	139688	159688	20000
	XII	CO/BIR	a2	a	128158	134353	121256	141256	20000
	XIII	CON/CO	d3	a	701231	702559	701231	723392	22161	19315	22161	20738
				b	721874	723392
	XIV	CO/BIR	a1	a	374649	379690	367170	387170	20000
	XV	CO/BIR	a3	a	452870	453406	443138	463138	20000
	XVI	CON	b1	a	110046	110934	110046	118160	8114	7110	8114	7612
				b	117156	118160
	XVI	CON	b2	a	639408	644553	639408	654305	14897	14242	14897	14569.5
				b	653650	654305
HOS2	II	CON	b2	a	102421	116691	102421	182118	79697	77824	79697	78760.5
				b	180245	182118
	II	CON	b2	a	360847	362362	360847	410831	49984	46488	49984	48236
				b	407335	410831
	III	CON	b1	a	202534	202915	202534	215831	13297	8413	13297	10855
				b	210947	215831
	IV	CO/BIR	a1	a	275703	277264	266484	286484	20000
	IV	CON	b2	a	332733	333670	332733	339868	7135	6998	7135	7066.5
				b	339731	339868
	IV	CON/CO	d4	a	1036164	1037190	1036164	1053213	17049	9521	17049	13285
				b	1046711	1053213
	V	CON	b2	a	176440	178678	176440	187825	11385	7127	11385	9256
				b	183567	187825
	VII	CON	b1	a	485995	487196	485995	496760	10765	9044	10765	9904.5
				b	495039	496760
	XI	CON	b2	a	182483	186155	182483	193716	11233	9854	11233	10543.5
				b	192337	193716
	XIII	CON	b1	a	64742	74620	64742	79328	14586	14023	14586	14304.5
				b	78765	79328
	XV	CON/CO	d1	a	157206	158226	157206	161962	4756	2449	4756	3602.5
				b	160675	161962
	XVI	CON	b2	a	146520	158225	146520	173522	27002	25593	27002	26297.5
				b	172113	173522
HOS3	II	CON	b2	a	433621	435182	433621	447517	13896	8669	13896	11282.5
				b	442290	447517
	V	CO/BIR	a1	a	108369	109029	98699	118699	20000
	XI	CON/CO	d1	a	230076	257395	230076	274379	44303	14985	44303	29644
				b	272380	274379
	XIII	CON	b1	a	447861	448706	447861	455528	7667	5812	7667	6739.5
				b	453673	455528
	XV	CON	b2	a	626060	628268	626060	633441	7381	5001	7381	6191
				b	631061	633441
	XVI	CO/BIR	a4	a	792451	802399	787425	807425	20000
				b
HOS4	V	CON	b2	a	364309	368690	364309	377174	12865	10692	12865	11778.5
				b	375001	377174
	XII	CON	b2	a	511502	513016	511502	520764	9262	8154	9262	8708
				b	519656	520764
	XVI	CON	b2	a	506044	506115	506044	507009	965	487	965	726
				b	506531	507009
HOS5	IV	CON	b2	a	70707	72279	70707	74652	3945	1716	3945	2830.5
				b	72423	74652
	IV	CON	b2	a	629580	632639	629580	634749	5169	3059	5169	4114
				b	632639	634749
	IV	CO/BIR	a3	a	1403670	1404807	1.39424e+06	1.41424e+06	20000
	V	CON	b1	a	56137	57170	56137	60701	4564	1033	4564	2798.5
				b	57170	60701
	VII	CO/BIR	a5	a	32836	43381	28108.5	48108.5	20000
	VII	CO/BIR	a6	a	905020	916175	900598	920598	20000
	IX	CON	b1	a	122608	129791	122608	136013	13405	11269	13405	12337
				b	133877	136013
	XII	CON	b1	a	93803	94018	93803	100451	6648	6334	6648	6491
				b	100137	100451
	XII	CON	b1	a	403077	407394	403077	412592	9515	5341	9515	7428
				b	408418	412592
	XII	CON	b1	a	709055	710046	709055	717171	8116	7714	8116	7915
				b	716769	717171
	XII	CON	b1	a	720529	721778	720529	731002	10473	10146	10473	10309.5
				b	730675	731002
	XIII	CON	b2	a	63461	64742	63461	86030	22569	20760	22569	21664.5
				b	84221	86030
	XIII	CO/BIR	a3	a	793988	798434	786211	806211	20000
	XVI	CON	b1	a	230050	231131	230050	253879	23829	22555	23829	23192
				b	252605	253879
HOS6	II	CO/BIR	a3	a	670284	672960	661622	681622	20000
	IV	CON	e2	a	732258	736646	732258	747021	14763	14284	14763	14523.5
				b	736646	737994
				c	737994	738658
				d	746542	747021
	IV	CO/BIR	a4	a	866422	889108	867765	887765	20000
	VII	CON	b1	a	116446	117566	116446	136309	19863	19251	19863	19557
				b	135697	136309
	VII	CON	b1	a	783979	785192	783979	789932	5953	5359	5953	5656
				b	789338	789932
	VIII	CO/BIR	a4	a	388782	393258	381020	401020	20000
	X	CON	b1	a	30617	31005	30617	31493	876	542	876	709
				b	31159	31493
	XI	CON	e2	a	175390	175947	175390	192337	16947	16786	16947	16866.5
				b	177544	178229
				c	179681	182483
				d	192176	192337
	XI	CON	b1	a	483208	486553	483208	492959	9751	4054	9751	6902.5
				b	487262	492959
	XI	CON	b1	a	560699	562562	560699	565426	4727	2776	4727	3751.5
				b	563475	565426
	XIII	CON	e1	a	328853	329770	328853	347368	18515	18298	18515	18406.5
				b	329770	332736
				c	343364	344016
				d	347151	347368
	XIV	CON	e1	a	268741	294378	268741	325885	57144	56707	57144	56925.5
				b	297243	297626
				c	306014	306297
				d	325448	325885
	XV	CON	b1	a	149219	149606	149219	152128	2909	2137	2909	2523
				b	151356	152128
	XV	CON	b2	a	750773	752052	750773	752739	1966	1443	1966	1704.5
				b	752216	752739
	XVI	CON	b1	a	162425	165200	162425	171020	8595	2775	8595	5685
				b	165200	171020
HOS7	II	CO/BIR	a4	a	539791	540819	530305	550305	20000
	IV	CON/CO	d8	a	1455551	1455901	1455551	1456727	1176	5145	1176	3160.5
				b	1456125	1456727
				c	1461046	1462070
	V	CON	b2	a	228456	230499	228456	237468	9012	7305	9012	8158.5
				b	235761	237468
	VI	CON	b2	a	150436	153327	150436	168203	17767	14428	17767	16097.5
				b	164864	168203
	VII	CON	b1	a	629831	634331	629831	640424	10593	5118	10593	7855.5
				b	634949	640424
	IX	CON	b1	a	333786	334904	333786	337606	3820	1754	3820	2787
				b	335540	337606
	X	CON	b2	a	155983	156477	155983	161580	5597	3202	5597	4399.5
				b	159185	161580
	XI	CON/CO	d3	a	538280	544003	538280	548327	10047	3749	10047	6898
				b	547752	548327
	XIII	CON/CO	d7	a	642855	645912	642855	651990	9135	7692	9135	8413.5
				b	651135	651990
				c	653604	654889
	XV	CON	b2	a	308729	312134	308729	315568	6839	3793	6839	5316
				b	312522	315568
HOS8	II	CON	b1	a	151387	155125	151387	165583	14196	13431	14196	13813.5
				b	164818	165583
	II	CON	e1	a	245062	246161	245062	274127	29065	22450	29065	25757.5
				b	252151	258647
				c	266939	267512
				d	267512	274127
	XI	CO/BIR	a3	a	644634	644767	634700	654700	20000
	XII	CON	b2	a	134483	141887	134483	143526	9043	8028	9043	8535.5
				b	142511	143526
	XII	CON	b1	a	170393	172255	170393	174666	4273	1862	4273	3067.5
				b	172255	174666
	XIV	CO/BIR	a1	a	64182	104597	74389.5	94389.5	20000
	XV	CO/BIR	a2	a	67793	70309	59051	79051	20000
HOS9	II	CON	b1	a	82261	83506	82261	87279	5018	4893	5018	4955.5
				b	87154	87279
	IV	CON	b1	a	361699	367430	361699	377108	15409	14823	15409	15116
				b	376522	377108
	IV	CO/BIR	a3	a	1448677	1449070	1.43887e+06	1.45887e+06	20000
	V	CON/CO	d7	a	509171	509885	509171	523666	14495	17290	14495	15892.5
				b	522116	523666
				c	527175	529420
	VIII	CON	b2	a	77201	82207	77201	93979	16778	15095	16778	15936.5
				b	92296	93979
	VIII	CON/CO	d4	a	429313	431860	429313	433693	4380	8427	4380	6403.5
				b	433321	433693
				c	440287	440890
	XII	CON	e3	a	751963	755543	751963	791338	39375	34945	39375	37160
				b	767240	773481
				c	786410	786814
				d	790488	791338
	XIII	CON	b1	a	863513	870061	863513	880223	16710	15888	16710	16299
				b	879401	880223
	XV	CON	b1	a	549302	550424	549302	584413	35111	5947	35111	20529
				b	555249	584413
	XVI	CO/BIR	a2	a	93747	95738	84742.5	104742	20000
HOS10	II	CON	b1	a	705540	714076	705540	723157	17617	16984	17617	17300.5
				b	722524	723157
	III	CON	b2	a	193798	194527	193798	205532	11734	10728	11734	11231
				b	204526	205532
	IV	CON	b1	a	525235	525668	525235	540214	14979	1699	14979	8339
				b	526934	540214
	IV	CON	b2	a	1480252	1483848	1480252	1494955	14703	13598	14703	14150.5
				b	1493850	1494955
	V	CON	b1	a	106469	107912	106469	121292	14823	14182	14823	14502.5
				b	120651	121292
	VIII	CO/BIR	a4	a	120428	139939	120184	140184	20000
	IX	CON	b2	a	356022	357250	356022	360666	4644	3040	4644	3842
				b	359062	360666
	X	CON	b1	a	108703	109668	108703	117538	8835	8111	8835	8473
				b	116814	117538
	X	CON	b2	a	233906	234292	233906	244164	10258	9031	10258	9644.5
				b	242937	244164
	XII	CON	b1	a	336522	337351	336522	352604	16082	8876	16082	12479
				b	345398	352604
	XII	CON	b1	a	415526	417945	415526	430038	14512	4283	14512	9397.5
				b	419809	430038
	XII	CON	b1	a	886106	887055	886106	888785	2679	949	2679	1814
				b	887055	888785
	XIII	CON	b2	a	31142	35226	31142	41039	9897	9357	9897	9627
				b	40499	41039
	XV	CO/BIR	a4	a	395255	396057	385656	405656	20000
					949471	958063
	XV	CO/BIR	a6	a	958063	966210	952136	972136	20000
	XVI	CON	b1	a	850477	860191	850477	876002	25525	24037	25525	24781
				b	874514	876002
HOS11	IV	CON	e1	a	571796	572478	571796	586807	15011	13745	15011	14378
				b	572804	574079
				c	584836	585304
				d	585541	586807
	IV	CO/BIR	a3	a	1171413	1172894	1.16215e+06	1.18215e+06	20000
	VIII	CON	b1	a	31299	40245	31299	49072	17773	16986	17773	17379.5
				b	48285	49072
	VIII	CON	b2	a	494968	502918	494968	509220	14252	8058	14252	11155
				b	503026	509220
	X	CON	b2	a	685189	690840	685189	697635	12446	11085	12446	11765.5
				b	696274	697635
	XI	CON/CO	d1	a	125646	127190	125646	159916	34270	31353	34270	32811.5
				b	158543	159916
	XIII	CON	e2	a	329770	332736	329770	346469	16699	16222	16699	16460.5
				b	337719	338316
				c	345170	345992
				d	345992	346469
	XIII	CON	b1	a	660196	661295	660196	667443	7247	5518	7247	6382.5
				b	665714	667443
	XIV	CO/BIR	a2	a	507666	508634	498150	518150	20000
HOS12	III	CO/BIR	a4	a	287598	287921	277760	297760	20000
	IV	CON	b1	a	232374	232765	232374	242127	9753	7704	9753	8728.5
				b	240078	242127
	IV	CO/BIR	a3	a	1279018	1282224	1270621	1290621	20000
	X	CON	b2	a	578206	580563	578206	586807	8601	6604	8601	7602.5
				b	584810	586807
	XI	CO/BIR	a1	a	282718	284289	273504	293504	20000
	XIV	CON/CO	d5	a	452264	459655	452264	480107	27843	18070	27843	22956.5
				b	473637	477725
				c	477725	480107
	XV	CON	b1	a	369892	370120	369892	372198	2306	1737	2306	2021.5
				b	371629	372198
HOS13	II	CON	b2	a	315642	317326	315642	347920	32278	31660	32278	31969
				b	347302	347920
	II	CO/BIR	a3	a	371925	372465	362195	382195	20000
	II	CON	b2	a	403952	406262	403952	410831	6879	3383	6879	5131
				b	407335	410831
	IV	CON	b1	a	471247	483323	471247	495183	23936	14410	23936	19173
				b	485657	495183
	IV	CON	b2	a	1405671	1406166	1405671	1411220	5549	3043	5549	4296
				b	1408714	1411220
	V	CON	b1	a	470779	480030	470779	486906	16127	15534	16127	15830.5
				b	486313	486906
	VII	CON	b2	a	191096	194499	191096	205092	13996	13765	13996	13880.5
				b	204861	205092
	X	CO/BIR	a1	a	191215	194392	182804	202804	20000
	X	CO/BIR	a3	a	662750	679082	660916	680916	20000
	XII	CO/BIR	a4	a	532974	534822	523898	543898	20000
	XIII	CON	b2	a	553283	557372	553283	572089	18806	13129	18806	15967.5
				b	566412	572089
	XIV	CON	b1	a	635834	636273	635834	643850	8016	6048	8016	7032
				b	641882	643850
HOS14	II	CON	b2	a	169579	172955	169579	183188	13609	10666	13609	12137.5
				b	180245	183188
	II	CON	b2	a	304459	311594	304459	325190	20731	17650	20731	19190.5
				b	322109	325190
	IV	CO/BIR	a4	a	994598	995822	985210	1005210	20000
	V	CON	b2	a	256986	261180	256986	276195	19209	16721	19209	17965
				b	273707	276195
	V	CON/CO	d12	a	555897	556188	555897	562080	6183	5701	6183	5942
				b	560698	561080
				c	561281	561483
				d	561889	562080
	VII	CON	b2	a	592008	598820	592008	604112	12104	6812	12104	9458
				b	598820	604112
	VIII	CON	b1	a	77201	82207	77201	95076	17875	17267	17875	17571
				b	94468	95076
	XI	CO/BIR	a4	a	471624	476429	464026	484026	20000
	XII	CON/CO	d7	a	270984	272963	270984	292507	21523	17084	21523	19303.5
				b	282374	282494
				c	290047	292507
	XII	CO/BIR	a6	a	757753	758404	748078	768078	20000
	XIII	CON	b1	a	378717	380438	378717	386145	7428	6450	7428	6939
				b	385167	386145
	XIV	CON	b2	a	438523	441361	438523	442827	4304	2838	4304	3571
				b	441361	442827
	XIV	CON	b2	a	611009	613257	611009	620031	9022	5425	9022	7223.5
				b	616434	620031
	XIV	CON	b2	a	652409	653322	652409	657123	4714	913	4714	2813.5
				b	653322	657123
	XV	CON	b1	a	438251	440736	438251	468325	30074	29859	30074	29966.5
				b	468110	468325
	XVI	CON	b2	a	353933	358522	353933	368120	14187	9851	14187	12019
				b	363784	368120
HOS15	II	CON/CO	d9	a	55175	56559	55175	81403	26228	23262	26228	24745
				b	60823	61007
				c	79821	81403
	IV	CON	b2	a	1319266	1322458	1319266	1325830	6564	4761	6564	5662.5
				b	1324027	1325830
	V	CON	b1	a	375001	377174	375001	383878	8877	8526	8877	8701.5
				b	383527	383878
	V	CON	b1	a	527175	529420	527175	537398	10223	9743	10223	9983
				b	536918	537398
	X	CON	b1	a	176818	183593	176818	194392	17574	14747	17574	16160.5
				b	191565	194392
	XII	CON/CO	d1	a	100137	100451	100137	113055	12918	10329	12918	11623.5
				b	103339	103793
				c	110780	113055
	XIII	CON/CO	d2	a	13973	23619	13973	35226	21253	7523	21253	14388
				b	31142	35226
	XIV	CON	b1	a	310925	316099	310925	325448	14523	13931	14523	14227
				b	324856	325448
	XV	CON	b2	a	102747	105229	102747	116699	13952	10493	13952	12222.5
				b	113240	116699
	XVI	CON	b1	a	262439	263250	262439	271082	8643	2701	8643	5672
				b	265140	271082
HOS16	IV	CON/CO	d17	a	395858	401720	395858	421974	26116	19210	26116	22663
				b	403497	405223
				c	409672	409879
				d	416529	416841
				e	417000	420543
				f	420930	421974
	IV	CO/BIR	a4	a	994598	995822	985210	1005210	20000
	V	CON	b2	a	72490	75719	72490	82754	10264	8774	10264	9519
				b	81264	82754
	V	CON	b1	a	141767	144252	141767	150291	8524	3965	8524	6244.5
				b	145732	150291
	VII	CON	b1	a	647381	653149	647381	655388	8007	6264	8007	7135.5
				b	653645	655388
	VIII	CON	b2	a	411040	412698	411040	414955	3915	2262	3915	3088.5
				b	413302	414955
	IX	CON	b1	a	50376	51628	50376	57746	7370	1368	7370	4369
				b	51744	57746
	IX	CON	b1	a	247953	251545	247953	268163	20210	11958	20210	16084
				b	259911	268163
	X	CO/BIR	a2	a	346234	346470	336352	356352	20000
	X	CON	b1	a	646477	648412	646477	651255	4778	1965	4778	3371.5
				b	648442	651255
	XI	CON/CO	d14	a	259919	261068	259919	278701	18782	14933	18782	16857.5
				b	263849	264842
				c	264842	269157
				d	270954	272380
				e	276001	278701
	XI	CON	b1	a	652034	652492	652034	654031	1997	458	1997	1227.5
				b	652492	654031
	XII	CON/CO	d13	a	155968	161231	155968	191618	35650	14308	35650	24979
				b	165456	170393
				c	172255	174666
				d	175539	191618
	XII	CON	b1	a	679799	681604	679799	688779	8980	8008	8980	8494
				b	687807	688779
	XII	CON	e1	a	723729	725568	723729	745411	21682	18630	21682	20156
				b	728019	730675
				c	732425	734150
				d	744198	745411
	XIV	CON	b2	a	149139	153699	149139	163887	14748	4560	14748	9654
				b	153699	163887
	XIV	CON	b1	a	553196	555540	553196	557551	4355	2553	4355	3454
				b	555749	557551
	XIV	CO/BIR	a3	a	716288	725102	710695	730695	20000
	XV	CON	b2	a	626060	628268	626060	630675	4615	4010	4615	4312.5
				b	630070	630675
	XV	CON	b2	a	640151	642126	640151	656555	16404	4882	16404	10643
				b	645033	656555
	XVI	CON	b1	a	279994	280583	279994	287954	7960	2484	7960	5222
				b	282478	287954
	XVI	CON	b1	a	832825	834337	832825	836993	4168	3215	4168	3691.5
				b	836040	836993
HOS17	IV	CON	b2	a	866422	889108	866422	909432	43010	28607	43010	35808.5
				b	895029	909432
	IV	CON	b1	a	1431782	1432817	1431782	1438183	6401	1035	6401	3718
				b	1432817	1438183
	IX	CON	b1	a	99510	100583	99510	111619	12109	11037	12109	11573
				b	110547	111619
	XI	CON	b1	a	363081	363585	363081	365568	2487	1931	2487	2209
				b	365012	365568
	XIII	CON	b1	a	316395	317635	316395	332736	16341	13375	16341	14858
				b	329770	332736
	XV	CON	b1	a	467396	467613	467396	471355	3959	2062	3959	3010.5
				b	469458	471355
	XV	CO/BIR	a3	a	555249	584413	559831	579831	20000
	XV	CON	c1	a	811724	812154	811724	820384	8660	7563	8660	8111.5
				b	819287	820384
	XVI	CON	b1	a	90748	93747	90748	101743	10995	8642	10995	9818.5
				b	99390	101743
	XVI	CON	b2	a	499374	501309	499374	504237	4863	1935	4863	3399
				b	501309	504237
HOS18	IV	CON	b1	a	43838	46057	43838	53000	9162	8010	9162	8586
				b	51848	53000
	V	CON	b2	a	300724	307369	300724	308694	7970	7395	7970	7682.5
				b	308119	308694
	VII	CON	b1	a	961263	963889	961263	972314	11051	6967	11051	9009
				b	968230	972314
	VIII	CON	b2	a	332296	336399	332296	337785	5489	5060	5489	5274.5
				b	337356	337785
	IX	CO/BIR	a2	a	115879	116682	106280	126280	20000
					174521	174828
	IX	CO/BIR	a4	a	424307	424590	414448	434448	20000
	XI	CON	b2	a	523522	527412	523522	532477	8955	8283	8955	8619
				b	531805	532477
	XII	CON	b1	a	500357	506113	500357	510992	10635	8975	10635	9805
				b	509332	510992
	XII	CON	b1	a	912526	912970	912526	917679	5153	1890	5153	3521.5
				b	914416	917679
	XIV	CON/CO	d10	a	465177	469667	465177	480107	14930	8058	14930	11494
				b	473637	477725
				c	477725	480107
	XVI	CON	b2	a	344770	347422	344770	358522	13752	9163	13752	11457.5
				b	353933	358522
	XVI	CON	b1	a	491356	493515	491356	504237	12881	9953	12881	11417
				b	501309	504237
HOS19	II	CO/BIR	a3	a	539791	540819	530305	550305	20000
	IV	CON	b1	a	193752	194225	193752	200983	7231	2131	7231	4681
				b	195883	200983
	IV	CO/BIR	a4	a	586807	587919	577363	597363	20000
	V	CON	b2	a	171536	173247	171536	187825	16289	12031	16289	14160
				b	183567	187825
	VII	CON	b1	a	823402	833211	823402	842199	18797	14497	18797	16647
				b	837899	842199
	VII	CO/BIR	a4	a	1006915	1007799	997357	1017357	20000
	X	CON	b2	a	247875	248797	247875	257427	9552	9142	9552	9347
				b	257017	257427
	XI	CON	b1	a	34433	37513	34433	46123	11690	10931	11690	11310.5
				b	45364	46123
	XI	CON	b2	a	286767	287348	286767	307099	20332	19968	20332	20150
				b	306735	307099
	XIII	CON/CO	d3	a	739137	740175	739137	755767	16630	14608	16630	15619
				b	754783	755767
	XV	CON	b1	a	438251	440736	438251	451498	13247	13105	13247	13176
				b	451356	451498
HOS20	IV	CO/BIR	a3	a	960043	961833	950938	970938	20000
	V	CON	b1	a	18023	19132	18023	41126	23103	20045	23103	21574
				b	38068	41126
	VII	CON	b1	a	310618	315137	310618	321015	10397	9957	10397	10177
				b	320575	321015
	VII	CON	b1	a	553703	554972	553703	555534	1831	1527	1831	1679
				b	555230	555534
	VIII	CON	e2	a	117919	120428	117919	253188	135269	111394	135269	123332
				b	141716	144711
				c	149411	164361
				d	231822	253188
	IX	CON/CO	d15	a	341647	353553	341647	372020	30373	16737	30373	23555
				b	353553	356022
				c	361673	363839
				d	363839	367269
				e	370290	372020
	XI	CON	b1	a	125646	131532	125646	146401	20755	20261	20755	20508
				b	145907	146401
	XI	CON	b2	a	278701	280382	278701	291688	12987	12084	12987	12535.5
				b	290785	291688
	XVI	CO/BIR	a1	a	247140	252421	239780	259780	20000
	XVI	CON	b1	a	287954	297815	287954	302812	14858	13728	14858	14293
				b	301682	302812
HOS21	II	CON	b1	a	342026	343698	342026	354737	12711	6779	12711	9745
				b	348805	354737
	IV	CON/CO	d4	a	1408714	1411220	1408714	1414657	5943	0	5943	2971.5
				b	1411220	1414657
	XII	CON	e1	a	709055	710046	709055	731002	21947	20629	21947	21288
				b	716769	717171
				c	719609	721778
				d	730675	731002
	XV	CON	e1	a	531346	544341	531346	550424	19078	10777	19078	14927.5
				b	545328	547219
				c	548416	549115
				d	549302	550424
	XVI	CON/CO	d3	a	816528	824722	816528	834337	17809	8103	17809	12956
				b	827002	827623
				c	832825	834337
HOS22	IV	CON	b2	a	333835	33507	333835	360199	26364	22694	26364	24529
				b	356529	360199
	VII	CO/BIR	a2	a	26287	28622	17454.5	37454.5	20000
	VII	CON	b1	a	472814	474701	472814	481769	8955	6773	8955	7864
				b	479587	481769
	VII	CO/BIR	a4	a	1061724	1067039	1.05438e+06	1.07438e+06	20000
	IX	CON	b2	a	376541	376849	376541	397046	20505	20351	20505	20428
				b	396892	397046
	XII	CON	b2	a	95343	97641	95343	100451	5108	4794	5108	4951
				b	100137	100451
	XII	CON	b2	a	796609	798038	796609	801960	5351	4624	5351	4987.5
				b	801233	801960
	XVI	CON	b2	a	430256	434254	430256	436343	6087	5061	6087	5574
				b	435317	436343
HOS23	II	CO/BIR	a4	a	563677	564619	554148	574148	20000
	V	CON/CO	d4	a	189088	190072	189088	206823	17735	16203	17735	16969
				b	190072	201569
				c	206275	206823
	VIII	CON/CO	d4	a	377250	377743	377250	388782	11532	4981	11532	8256.5
				b	380521	382724
				c	382724	388782
	XII	CON	b2	a	881271	881690	881271	888785	7514	5784	7514	6649
				b	887055	888785
	XII	CON	b2	a	1025785	1026873	1025785	1032826	7041	6306	7041	6673.5
				b	1032091	1032826
	XIII	CON	b2	a	55080	60949	55080	63461	8381	5869	8381	7125
				b	60949	63461
	XIV	CO/BIR	a2	a	17320	17576	7448	27448	20000
HOS24	I	CON	b2	a	38877	39908	38877	59746	20869	18965	20869	19917
				b	57842	59746
	II	CON	b1	a	180245	183188	180245	191040	10795	10153	10795	10474
				b	190398	191040
	II	CON	b2	a	684970	687548	684970	700011	15041	8597	15041	11819
				b	693567	700011
	II	CON	b1	a	742703	745172	742703	749974	7271	5793	7271	6532
				b	748496	749974
	IV	CON	b1	a	240078	242167	240078	244267	4189	2089	4189	3139
				b	242167	244267
	IV	CON	b1	a	806219	807903	806219	819207	12988	12558	12988	12773
				b	818777	819207
	IV	CO/BIR	a4	a	1301211	1302344	1.29178e+06	1.31178e+06	20000
	V	CON/CO	d4	a	153228	157225	153228	169661	16433	10403	16433	13418
				b	167628	169661
	VII	CON	b2	a	48597	51519	48597	54804	6207	4350	6207	5278.5
				b	52947	54804
	IX	CON	b2	a	328199	332159	328199	334904	6705	5587	6705	6146
				b	333786	334904
	X	CON	b1	a	72625	73378	72625	76062	3437	2899	3437	3168
				b	75524	76062
	X	CON	e4	a	272173	276435	272173	281838	9665	9485	9665	9575
				b	281658	281838
				c	281847	282507
				d	289211	292292
				e	294961	296776
				f	297025	297498
	XI	CON	e1	a	121099	122536	121099	154835	33736	30775	33736	32255.5
				b	122536	125646
				c	125646	131532
				d	153311	154835
	XI	CON	e1	a	318644	319720	318644	328006	9362	6043	9362	7702.5
				b	321901	322607
				c	325763	326211
				d	327662	328006
	XI	CON	b2	a	567730	571455	567730	578510	10780	8697	10780	9738.5
				b	576427	578510
	XII	CON	b2	a	761385	762208	761385	765908	4523	3057	4523	3790
				b	764442	765908
	XIV	CON	b1	a	415115	418257	415115	420618	5503	4938	5503	5220.5
				b	420053	420618
	XIV	CO/BIR	a3	a	677639	678134	667886	687886	20000
	XVI	CON	b1	a	363784	368120	363784	373014	9230	7230	9230	8230
				b	371014	373014
HOS25	II	CON	b2	a	530079	532354	530079	548406	18327	17039	18327	17683
				b	547118	548406
	IV	CON	e2	a	288128	289392	288128	300192	12064	9981	12064	11022.5
				b	292679	295145
				c	297963	299188
				d	299373	300192
	IV	CO/BIR	a3	a	1075942	1143034	1099488	1119488	20000
	V	CON	b1	a	165534	167628	165534	178678	13144	9103	13144	11123.5
				b	174637	178678
	V	CO/BIR	a3	a	278498	291700	275099	295099	20000
	VII	CO/BIR	a2	a	23395	26287	14841	34841	20000
	VII	CON	b1	a	1038681	1039560	1038681	1040845	2164	1885	2164	2024.5
				b	1040566	1040845
	XII	CON	b1	a	283735	284259	283735	300264	16529	10043	16529	13286
				b	293778	300264
	XII	CON	b1	a	767240	773484	767240	775185	7945	6244	7945	7094.5
				b	773484	775185
HOS26	IV	CO/BIR	a3	a	1374571	1391336	1.37295e+06	1.39295e+06	20000
	V	CO/BIR	a3	a	213522	215740	204631	224631	20000
	VII	CON	b2	a	122369	123323	122369	129410	7041	6272	7041	6656.5
				b	128641	129410
	VII	CON	b1	a	568638	575146	568638	582792	14154	11532	14154	12843
				b	580170	582792
	IX	CON	b1	a	129791	130244	129791	133877	4086	3101	4086	3593.5
				b	132892	133877
	XIII	CON	b2	a	60949	63461	60949	77967	17018	14903	17018	15960.5
				b	75852	77967
	XV	CON	b2	a	843352	848361	843352	852625	9273	5433	9273	7353
				b	848785	852625
HOS27	II	CON	b2	a	69213	71404	69213	90700	21487	20319	21487	20903
				b	89532	90700
	IV	CO/BIR	a4	a	770338	772684	761511	781511	20000
	VI	CON	b2	a	246868	250693	246868	255139	8271	8070	8271	8170.5
				b	254938	255139
	VIII	CO/BIR	a1	a	42224	43600	32912	52912	20000
	IX	CON	b1	a	37622	39274	37622	44662	7040	6081	7040	6560.5
				b	43703	44662
	XII	CON	b2	a	172255	174666	172255	175539	3284	2411	3284	2847.5
				b	174666	175539
	XIII	CON	b2	a	694234	697452	694234	715444	21210	19443	21210	20326.5
				b	713677	715444
	XV	CON	b2	a	634939	638124	634939	656555	21616	10094	21616	15855
				b	645033	656555
	XVI	CO/BIR	a2	a	173522	182914	168218	188218	20000
				b
HOS28	II	CON	b1	a	742703	745172	742703	748024	5321	3898	5321	4609.5
				b	746601	748024
	IV	CON	b2	a	172140	184716	172140	200983	28843	22393	28843	25618
				b	194533	200983
	IV	CON/CO	d3	a	1394070	1402543	1394070	1424609	30539	16375	30539	23457
				b	1418918	1424609
	V	CON/CO	d11	a	228456	230499	228456	237468	9012	5262	9012	7137
				b	232351	233343
				c	235761	237468
	VI	CON	b1	a	118699	128158	118699	137575	18876	14725	18876	16800.5
				b	133424	137575
	VII	CO/BIR	a5	a	32836	43381	28108.5	48108.5	20000
	VII	CON/CO	d2	a	324640	338942	324640	365014	40374	18384	40374	29379
				b	341272	347568
				c	347568	351054
				d	357326	365014
	IX	CON	b2	a	303278	306503	303278	310718	7440	6994	7440	7217
				b	310272	310718
	X	CON	b1	a	545804	549329	545804	567042	21238	19888	21238	20563
				b	565692	567042
	XI	CON	b1	a	291816	294767	291816	304721	12905	12030	12905	12467.5
				b	303846	304721
	XII	CO/BIR	a3	a	226427	227317	216872	236872	20000
	XII	CON/CO	d16	a	305645	311385	305645	352604	46959	34013	46959	40486
				b	313519	321073
				c	336522	336204
				d	340994	343394
				e	345398	352604
	XIV	CO/BIR	a6	a	263324	294671	268998	288998	20000
	XIV	CO/BIR	a1	a	469667	477725	463696	483696	20000
	XV	CON	b1	a	369892	370120	369892	372198	2306	1737	2306	2021.5
				b	371629	372198
	XVI	CON/CO	d1	a	387233	392700	387233	408827	21594	12385	21594	16989.5
				b	405085	408827
HOS29	I	CON	b1	a	104458	110003	104458	124574	20116	19712	20116	19914
				b	124170	124574
	IV	CO/BIR	a3	a	642677	643053	632865	652865	20000
	IV	CON	c1	a	1411220	1414657	1411220	1416541	5321	3842	5321	4581.5
				b	1415062	1416541
	VI	CO/BIR	a2	a	99782	101246	90514	110514	20000
	VII	CON	b2	a	1006915	1008252	1006915	1012500	5585	1670	5585	3627.5
				b	1008585	1012500
	X	CO/BIR	a2	a	267986	269068	258527	278527	20000
	XIII	CON	b1	a	422701	423507	422701	423888	1187	889	1187	1038
				b	423590	423888
	XIII	CON	b2	a	667753	667443	667753	673790	6037	4655	6037	5346
				b	672408	673790
	XIV	CON	b1	a	631504	634309	631504	657123	25619	21818	25619	23718.5
				b	653322	657123
	XV	CON	b1	a	386527	390432	386527	425918	39391	38800	39391	39095.5
				b	425327	425918
	XV	CON	b1	a	820384	821645	820384	840766	20382	19777	20382	20079.5
				b	840161	840766
	XVI	CON	b2	a	162425	171020	162425	182914	20489	9688	20489	15088.5
				b	172113	182914
	XVI	CON	b2	a	517085	517867	517085	531942	14857	13270	14857	14063.5
				b	530355	531942
HOS30	II	CON/CO	d6	a	470590	473410	470590	620497	149907	146084	149907	147996
				b	600609	601233
				c	619494	620497
	IV	CO/BIR	a4	a	1316622	1317884	1307253	1327253	20000
	V	CON	b2	a	386063	386182	386063	393839	7776	6173	7776	6974.5
				b	392236	393839
	VI	CON	b2	a	120533	128158	120533	168203	47670	44331	47670	46000.5
				b	164864	168203
	VII	CON	b1	a	872239	874459	872239	879742	7503	7021	7503	7262
				b	879260	879742
	IX	CON	b1	a	171686	173639	171686	175736	4050	3313	4050	3681.5
				b	174999	175736
	XI	CO/BIR	a1	a	94614	96545	85579.5	105580	20000
	XII	CO/BIR	a4	a	345398	352604	339001	359001	20000
	XII	CO/BIR	a6	a	907064	912254	899659	919659	20000
					371928	378717
	XIII	CON	b2	a	544566	547469	544566	558614	14048	7762	14048	10905
				b	552328	558614
	XIII	CON	b2	a	843568	844668	843568	848227	4659	3165	4659	3912
				b	846733	848227
	XIV	CON	b1	a	552671	557551	552671	568536	15865	8188	15865	12026.5
				b	560859	568536
	XV	CON	b2	a	235360	236890	235360	239087	3727	2487	3727	3107
				b	237847	239087
	XV	CON	b2	a	981274	993099	981274	1018892	37618	21032	37618	29325
				b	1002306	1018892
	XVI	CON	b1	a	843985	860191	843985	866251	22266	16539	22266	19402.5
				b	860524	866251
	This table shows the coordinates of transitions between heterozygous and homozygous SNP or between homozygous regions of two different types in derivatives of JSC25-1 that were treated 20 times with hydrogen peroxide. Each of the 30 unsectored colonies was examined by SNP microarrays. The observed patterns of recombination events are shown in Dataset S4. Long terminal LOH events are classified as…
