# Supplementary material for: Genome-wide analysis of genomic alterations induced by oxidative DNA damage in yeast
Source: Nucleic Acids Res. 2019 Jan 22;47(7):3521–35. doi: 10.1093/nar/gkz027 (PMC6468167; doi:10.1093/nar/gkz027)
Supplement: Supplementary Data [file gkz027_supplemental_files.zip › Dataset S6.xlsx]

## Sheet: Sheet1
Dataset S6. Classes of deletion and duplication events in unsectored colonies of strain JSC25 induced by repeated treatments with hydrogen peroxide .
Class	Description	Depiction							Number of events
DD1	Ter dup								1
DD2	Ter dup								1
DD3	Ter dup								1
DD4	Ter del								1
DD5	Ter del								2
DD6	Int dup								2
DD7	Int del								2
Total									10
In this table, we depict terminal (Ter) and interstitial (Int) duplications and deletions. Thick green lines show heterozygous regions of the two homologs. Duplications are shown as thinner red or black lines displayed below the thick green line; these red and black lines signify duplications of W303a- or YJM789-derived SNPs, respectively. Deletions are indicated by thin red or black lines that a…
