# Supplementary material for: Genome-wide analysis of genomic alterations induced by oxidative DNA damage in yeast
Source: Nucleic Acids Res. 2019 Jan 22;47(7):3521–35. doi: 10.1093/nar/gkz027 (PMC6468167; doi:10.1093/nar/gkz027)
Supplement: Supplementary Data [file gkz027_supplemental_files.zip › Dataset S7.xlsx]

## Sheet: Dataset S7
Dataset S7. SGD coordinates for transitions for deletion and duplication events induced by H2O2 in sub-cultured JSC25-1 colonies.
Colony name	Chromosome	Depiction	Event	Markers flanking left transition		Markers flanking right transition		Repetitive elements at breakpoints
				Left	Right	Left	Right	Left transition	Right transition
HOS5	VII	DD6	DUP(W)	535127	543468	568638	575146	YGRWTy1-1	YGRCTy1-2, YGRCTy2-1
	VII	DD6	DUP(W)	568638	575146	730597	737182	YGRCTy1-2, YGRCTy2-1	YGRWTy3-1
	VII	DD5	Del (W)	730597	737182	Terminal		tN(GUU)G, YGRWTy3-1, tR(UCU)G3	Terminal
	XI	DD3	DUP(Y)	73992	74369	Terminal		tV(AAC)G3	Terminal
HOS10	XV	DD1	DUP(W)	695219	697363	Terminal		YORCTy2-1	Terminal
HOS13	XI	DD5	Del (W)	366588	366882	Terminal		None annotated	Terminal
HOS18	IX	DD7	Del (W)	174329	174515	174521	174828	None annotated	None annotated
HOS22	I	DD4	Del (W)	11096	28491	Terminal		YALWdelta1	Terminal
HOS27	XII	DD2	DUP(Y)	447537	491675	Terminal		YLRCTy1-1	Terminal
HOS30	XIII	DD7	Del (W)	356612	365184	371928	378717	YMRCTy1-3	YMRCTy1-4
