# Supplementary material for: Genome-wide analysis of genomic alterations induced by oxidative DNA damage in yeast
Source: Nucleic Acids Res. 2019 Jan 22;47(7):3521–35. doi: 10.1093/nar/gkz027 (PMC6468167; doi:10.1093/nar/gkz027)
Supplement: Supplementary Data [file gkz027_supplemental_files.zip › Dataset S8.xlsx]

## Sheet: Dataset S8
Dataset S8. SGD coordinates for transitions for LOH events in JSC25-1-derived cells detected by DNA sequencing.
Colony name	Chromosome	Event type	LOH class	Transition lable	Markers flanking transitions		Coordinates of LOH event		Window size (bp)	Conversion tracts
					Left	Right	Left	Right		Min	Max	Mean
HOS2	II	CON	b2	a	37454	37628	37454	40882	3428	2701	3428	3064.5
				b	40329	40882
HOS5	VI	CON	b2	a	219079	221528	219079	225899	6820	0	6820	3410
				b	221528	225899
	XIII	CON	b1	a	279058	279616	279058	281241	2183	770	2183	1476.5
				b	280386	281241
HOS24	IV	CON	b2	a	429762	431267	429762	432463	2701	907	2701	1804
				b	432174	432463
	VI	CON	b2	a	182257	183936	182257	184860	2603	147	2603	1375
				b	184083	184860
	VI	CON	b2	a	198638	198689	198638	199107	469	0	469	234.5
				b	198689	199107
	XI	CON	b1	a	260864	260953	260864	262447	1583	482	1583	1032.5
				b	261435	262447
HOS29	I	CON	b1	a	71616	72952	71616	73490	1874	0	1874	937
				b	72952	73490
	II	CON	b2	a	406300	406615	406300	410815	4515	2749	4515	3632
				b	409364	410815
	III	CON	b1	a	257543	260200	257543	264500	6957	1575	6957	4266
				b	261775	264500
	VI	CON	b1	a	112624	112988	112624	113586	962	340	962	651
				b	113328	113586
	IX	CON	b1	a	176279	176421	176279	177182	903	533	903	718
				b	176954	177182
	XI	CON	b1	a	96552	97113	96552	97680	1128	297	1128	712.5
				b	97410	97680
	XVI	CON	b1	a	394442	395066	394442	400049	5607	2701	3428	3064.5
				b	398561	400049
As described in the text, five of the sub-cultured JSC25-1 strains were examined by both SNP microarrays and DNA sequencing. Since SNP microarrays detect LOH at only one-quarter of SNPs whereas sequencing detects LOH for all of the SNPs, as expected, we observed LOH events by sequencing that had not been detected by the microarrays. The coordinates for those events are given above, and the depict…
