# Supplementary material for: Genome-wide analysis of genomic alterations induced by oxidative DNA damage in yeast
Source: Nucleic Acids Res. 2019 Jan 22;47(7):3521–35. doi: 10.1093/nar/gkz027 (PMC6468167; doi:10.1093/nar/gkz027)
Supplement: Supplementary Data [file gkz027_supplemental_files.zip › Dataset S9.xlsx]

## Sheet: Dataset S9.1
Dataset S9.1. Single-base mutations in hydrogen peroxide-treated isolates of strain JSC25-1.
Chromsome	Location	Reference	Variation	Variation annotation	ORFs	Amino acid changes	Mutant
chr3	52680	C	T	coding-synonymous	YCL039W	N12N	HOS2
chr4	565049	C	A	coding-nonsynonymous	YDR056C	A198S	HOS2
chr7	643615	G	C	coding-nonsynonymous	YGR081C	L56V	HOS2
chr7	1016981	A	G	coding-nonsynonymous	YGR262C	L260P	HOS2
chr8	166747	A	C	coding-nonsynonymous	YHR028C	F230V	HOS2
chr8	495354	C	T	coding-nonsynonymous	YHR197W	Q487*	HOS2
chr11	599642	C	A	coding-nonsynonymous	YKR085C	A14S	HOS2
chr11	639256	G	T	coding-nonsynonymous	YKR100C	S238*	HOS2
chr12	66233	T	G	coding-nonsynonymous	YLL038C	K96Q	HOS2
chr12	152645	G	A	coding-nonsynonymous	YLR001C	P445S	HOS2
chr13	26945	A	T	coding-nonsynonymous	YML121W	R6W	HOS2
chr13	31558	A	C	coding-synonymous	YML119W	V316V	HOS2
chr13	158887	A	C	coding-nonsynonymous	YML058W-A	D43A	HOS2
chr14	647411	C	G	5'-upstream	YNR012W	NA	HOS2
chr14	668548	G	T	coding-nonsynonymous	YNR021W	V58F	HOS2
chr15	526937	C	T	coding-nonsynonymous	YOR109W	Q554*	HOS2
chr15	962151	G	A	coding-nonsynonymous	YOR341W	V389I	HOS2
chr3	250586	G	A	coding-synonymous	YCR077C	F681F	HOS20
chr3	256597	A	T	coding-nonsynonymous	YCR081W	K743*	HOS20
chr4	319572	A	T	coding-nonsynonymous	YDL077C	H183Q	HOS20
chr4	598957	A	C	coding-nonsynonymous	YDR076W	K164Q	HOS20
chr4	937537	C	A	intergenic	NA	NA	HOS20
chr4	937538	A	G	intergenic	NA	NA	HOS20
chr4	954181	T	G	5'-upstream	YDR246W	NA	HOS20
chr4	1377610	A	T	coding-nonsynonymous	YDR457W	R2607S	HOS20
chr5	68018	T	C	coding-nonsynonymous	YEL046C	N259D	HOS20
chr7	517442	C	G	coding-nonsynonymous	YGR014W	P167R	HOS20
chr7	1027769	G	A	coding-nonsynonymous	YGR270W	D134N	HOS20
chr8	133563	T	A	ARS	ARS807	NA	HOS20
chr8	247241	G	A	coding-nonsynonymous	YHR074W	R350H	HOS20
chr8	494302	C	T	coding-nonsynonymous	YHR197W	T136M	HOS20
chr10	695929	G	A	coding-nonsynonymous	YJR141W	W8*	HOS20
chr11	107088	C	A	intergenic	NA	NA	HOS20
chr11	251839	A	C	coding-nonsynonymous	YKL101W	T974P	HOS20
chr12	228477	C	G	coding-nonsynonymous	YLR039C	W40C	HOS20
chr12	252981	C	T	coding-nonsynonymous	YLR055C	D34N	HOS20
chr12	273891	C	G	coding-nonsynonymous	YLR069C	V9L	HOS20
chr12	350031	T	G	coding-nonsynonymous	YLR106C	K4570Q	HOS20
chr12	497070	C	T	coding-synonymous	YLR166C	V325V	HOS20
chr12	818806	T	C	intergenic	NA	NA	HOS20
chr12	825786	T	A	coding-nonsynonymous	YLR347C	I210F	HOS20
chr13	108877	C	G	coding-nonsynonymous	YML080W	D24E	HOS20
chr13	641055	G	A	coding-nonsynonymous	YMR190C	Q1402*	HOS20
chr13	730147	A	C	coding-nonsynonymous	YMR229C	I326S	HOS20
chr13	837351	T	G	intergenic	NA	NA	HOS20
chr15	607901	A	T	coding-nonsynonymous	YOR147W	N432I	HOS20
chr15	628033	T	A	5'-upstream	YOR155C	NA	HOS20
chr15	925581	G	C	5'-upstream	YOR326W	NA	HOS20
chr15	1029835	C	A	coding-nonsynonymous	YOR370C	G387V	HOS20
chr16	32461	T	G	coding-nonsynonymous	YPL270W	H660Q	HOS20
chr16	677334	G	C	coding-nonsynonymous	YPR062W	G57A	HOS20
chr2	244452	T	C	coding-nonsynonymous	YBR004C	K406E	HOS24
chr3	33483	C	G	coding-nonsynonymous	YCL054W	L679V	HOS24
chr4	279715	C	T	coding-synonymous	YDL102W	N948N	HOS24
chr4	803622	C	G	coding-nonsynonymous	YDR170W-A	T143S	HOS24
chr4	1033865	A	T	coding-nonsynonymous	YDR285W	K477I	HOS24
chr4	1159797	A	G	coding-synonymous	YDR343C	Y508Y	HOS24
chr4	1504511	T	C	coding-synonymous	YDR534C	E130E	HOS24
chr7	96385	T	A	coding-synonymous	YGL209W	S176S	HOS24
chr7	198049	A	T	5'-upstream	YGL162W	NA	HOS24
chr7	243423	A	C	coding-synonymous	YGL140C	T530T	HOS24
chr7	373617	A	G	coding-nonsynonymous	YGL071W	T536A	HOS24
chr7	676926	A	G	coding-synonymous	YGR096W	R102R	HOS24
chr7	969788	C	A	coding-nonsynonymous	YGR239C	W89L	HOS24
chr8	118319	C	G	coding-nonsynonymous	YHR006W	P169R	HOS24
chr8	489633	G	A	coding-nonsynonymous	YHR194W	R326K	HOS24
chr11	107129	C	G	5'-upstream	YKL181W	NA	HOS24
chr11	210733	C	G	coding-nonsynonymous	YKL124W	F47L	HOS24
chr12	103205	T	C	coding-synonymous	YLL021W	F753F	HOS24
chr12	606244	A	T	coding-synonymous	YLR231C	A292A	HOS24
chr12	952936	C	G	coding-nonsynonymous	YLR413W	S594C	HOS24
chr13	241087	A	G	coding-synonymous	YML016C	S150S	HOS24
chr13	316968	A	T	intergenic	NA	NA	HOS24
chr13	639549	G	T	coding-nonsynonymous	YMR189W	V684F	HOS24
chr13	809967	G	A	coding-nonsynonymous	YMR272C	H271Y	HOS24
chr13	809974	A	G	coding-synonymous	YMR272C	H268H	HOS24
chr13	916391	G	T	intergenic	NA	NA	HOS24
chr14	658110	A	G	coding-nonsynonymous	YNR016C	F1089L	HOS24
chr15	147877	G	A	coding-nonsynonymous	YOL090W	A166T	HOS24
chr15	267076	C	T	coding-nonsynonymous	YOL031C	E152K	HOS24
chr15	686302	C	A	coding-nonsynonymous	YOR188W	S179*	HOS24
chr16	70581	C	T	coding-nonsynonymous	YPL254W	A366V	HOS24
chr2	446406	G	C	coding-synonymous	YBR102C	L306L	HOS29
chr2	736410	C	T	coding-synonymous	YBR263W	H49H	HOS29
chr3	146556	G	C	coding-nonsynonymous	YCR017C	T360S	HOS29
chr4	195032	A	T	coding-nonsynonymous	YDL145C	S1049T	HOS29
chr4	305432	G	A	coding-nonsynonymous	YDL084W	D66N	HOS29
chr4	855892	C	A	coding-nonsynonymous	YDR200C	G68C	HOS29
chr4	1019612	A	G	coding-nonsynonymous	YDR279W	E82G	HOS29
chr4	1508561	C	T	coding-nonsynonymous	YDR536W	A186V	HOS29
chr5	18252	C	T	intergenic	NA	NA	HOS29
chr5	71835	G	A	coding-nonsynonymous	YEL043W	R453K	HOS29
chr5	414707	T	G	coding-nonsynonymous	YER127W	L76W	HOS29
chr5	498517	G	A	ARS	ARS520	NA	HOS29
chr8	231877	C	G	intergenic	NA	NA	HOS29
chr8	377067	G	T	coding-nonsynonymous	YHR137W	L453F	HOS29
chr10	271413	G	C	coding-nonsynonymous	YJL087C	S358*	HOS29
chr12	87530	A	G	coding-nonsynonymous	YLL027W	K43R	HOS29
chr12	662046	C	A	coding-nonsynonymous	YLR258W	T444K	HOS29
chr13	265040	G	A	coding-nonsynonymous	YML002W	G167D	HOS29
chr13	383485	C	T	coding-synonymous	YMR054W	F61F	HOS29
chr13	432891	G	T	intergenic	NA	NA	HOS29
chr13	755981	C	A	coding-nonsynonymous	YMR243C	R62S	HOS29
chr14	481605	C	G	coding-nonsynonymous	YNL077W	T72S	HOS29
chr14	754825	C	T	coding-nonsynonymous	YNR066C	E71K	HOS29
chr15	58105	C	T	coding-nonsynonymous	YOL141W	Q552*	HOS29
chr15	58110	C	T	coding-synonymous	YOL141W	G553G	HOS29
chr15	306687	G	T	coding-nonsynonymous	YOL011W	D447Y	HOS29
chr15	618349	T	C	5'-upstream	YOR152C	NA	HOS29
chr15	928609	A	T	coding-nonsynonymous	YOR326W	E963D	HOS29
chr2	13611	A	G	coding-nonsynonymous	YBL106C	M90T	HOS5
chr4	606869	T	A	coding-synonymous	YDR080W	I954I	HOS5
chr4	767798	C	G	coding-nonsynonymous	YDR153C	R58S	HOS5
chr9	316183	T	G	intergenic	NA	NA	HOS5
chr5	28692	C	G	coding-nonsynonymous	YEL065W	P346A	HOS5
chr5	487303	G	A	intergenic	NA	NA	HOS5
chr5	528234	G	C	coding-nonsynonymous	YER171W	V385L	HOS5
chr7	388479	C	G	coding-nonsynonymous	YGL062W	A1095G	HOS5
chr8	70852	C	A	coding-nonsynonymous	YHL017W	P193T	HOS5
chr8	270512	T	A	coding-nonsynonymous	YHR082C	N346I	HOS5
chr10	487602	C	A	coding-nonsynonymous	YJR031C	A1071S	HOS5
chr10	682988	C	A	coding-nonsynonymous	YJR137C	V100L	HOS5
chr11	20170	A	C	intergenic	NA	NA	HOS5
chr12	20716	A	C	intergenic	NA	NA	HOS5
chr12	236275	A	G	coding-nonsynonymous	YLR045C	C477R	HOS5
chr12	262069	G	T	coding-nonsynonymous	YLR060W	G364V	HOS5
chr12	617443	C	G	5'-upstream	YLR240W	NA	HOS5
chr12	810940	C	G	coding-nonsynonymous	YLR342W	A315G	HOS5
chr13	224733	G	T	coding-synonymous	YML025C	P178P	HOS5
chr13	240253	T	C	coding-synonymous	YML016C	L428L	HOS5
chr14	432182	T	G	coding-nonsynonymous	YNL102W	I699S	HOS5
chr14	453185	G	T	coding-nonsynonymous	YNL091W	A260S	HOS5
chr15	220978	G	T	coding-nonsynonymous	YOL057W	G71V	HOS5
chr15	406960	A	G	5'-upstream	YOR040W	NA	HOS5
chr15	648785	C	T	intergenic	NA	NA	HOS5
Five derivatives of JSC25-1 that had been treated with 20 cycles of hydrogen peroxide were sequenced. 135 single-base changes and 6 small in/dels were detected.

## Sheet: Dataset 9.2
Dataset S9.2. Small insertions and deletions detected in hydrogen peroxide-treated isolates of strain JSC25-1
Chr	Location		Reference	Variation	Mutant
chrXV	474660	474661	A	ACC	HOS31
chrXVI	343068	343069	AAC	A	HOS31
chrIX	231496	231497	CA	C	HOS25
chrVII	617164	617165	GA	G	HOS25
chrI	152105	152106	C	CT	HOS21
chrIV	940662	940663	AG	A	HOS21
